# Supplementary material for: Kluyveromyces lactis Hydrolysate Enhances Growth Performance and Reduces Diarrhea Rate by Modulating Immune Function and Regulating Gut Microbiota in Weaned Piglets
Source: Microorganisms. 2026 Jun 30;14(7):1440. doi: 10.3390/microorganisms14071440 (PMC13413709; doi:10.3390/microorganisms14071440)
Supplement: Supplementary file 1 [file microorganisms-14-01440-s001.zip]

Archive with 1 entries (1 files):
- microorganisms-4356516-supplementary.pdf
